# Supplementary material for: Working for food is related to range use in free-range broiler chickens
Source: Sci Rep. 2021 Mar 18;11:6253. doi: 10.1038/s41598-021-85867-2 (PMC7973526; doi:10.1038/s41598-021-85867-2)
Supplement: Supplementary file 1 — Supplementary information. [file 41598_2021_85867_MOESM1_ESM.xlsx]

## Sheet: Range visits
Data from Ferreira et al. Working for food is related to range use in free-range broiler chickens
Data obtained during the Ranging behavior measurements
The variable recorded was the individual range visits during the period 2 (after range access)
Traits in reference to the ontology ATOL: https://www.atol-ontology.com/en/atol-2/
	ATOL_0000845 physical environment investigation
id	range visits
A1	0
C	0
K7	0
T3	0
V	0
K0	1
L	1
L0	1
L2	1
L7	1
S2	1
T4	1
Y	1
E	2
K2	2
P7	2
S	2
S3	2
T2	2
A7	3
C3	3
K3	3
L1	3
P3	3
S1	3
T	3
V2	3
V7	3
A0	4
A3	4
A4	4
C0	4
C2	4
P0	4
P1	4
P4	4
V0	4
C4	5
K	5
L3	5
S4	5
S7	5
T1	5
Z	5
A2	6
C1	6
C7	6
L4	6
T0	6
A	7
K1	7
X	7
H	8
V3	8
V4	8
S0	9
V1	9
T7	11

## Sheet: Behavioral observations
Data from Ferreira et al. Working for food is related to range use in free-range broiler chickens
Data obtained during the Behavioral observations (home environment condition)
The variable recorded was: Standing, Resting, Locomotion, Foraging, Feeding/Drinking, Comfort behaviors, Environment pecking and Positive social pecking.
Traits in reference to the ontology ATOL: https://www.atol-ontology.com/en/atol-2/
ATOL ontology references								ATOL_0000653
							ATOL_0000363	ATOL_0000822		ATOL_0000846
				ATOL_0000837	ATOL_0000844		ATOL_0000361	ATOL_0000823		ATOL_0000817
			ATOL_0000835	ATOL_0000816	ATOL_0000845	ATOL_0000805	ATOL_0002158	ATOL_0000360	ATOL_0000845	ATOL_0000826
id	period	ranginglevel	standing	resting	foraging	locomotion	feeding/drinking	comfort behaviors/hour	environment pecking/hour	positive social pecking/hour
A	P1	HR	40.1389	21.9444	9.16667	13.75	14.5833	36.5385	1.92308	5.76923
A1	P1	LR	17.3611	40.8333	14.1667	16.8056	10.8333	42.3077	0	25
A2	P1	HR	29.1667	46.5278	2.22222	11.1111	10.9722	17.3077	26.9231	15.3846
C	P1	LR	46.6667	26.9444	13.8889	8.05556	3.47222	44.2308	1.92308	11.5385
C1	P1	HR	26.1111	25.5556	27.9167	17.6389	2.22222	21.1538	3.84615	1.92308
C4	P1	HR	34.4444	4.86111	19.1667	23.4722	18.0556	7.69231	0	13.4615
C7	P1	HR	34.1667	20.9722	14.5833	14.0278	16.25	26.9231	3.84615	5.76923
E	P1	LR	36.6667	21.5278	19.1667	18.3333	4.16667	21.1538	23.0769	25
H	P1	HR	19.4444	40.9722	25.6944	10.9722	2.91667	50	9.61538	0
K	P1	HR	41.25	16.5278	19.7222	9.02778	13.4722	38.4615	5.76923	17.3077
K0	P1	LR	37.9167	28.8889	10.5556	21.5278	1.11111	50	25	3.84615
K1	P1	HR	34.7222	26.8056	18.3333	12.3611	7.77778	7.69231	0	0
K2	P1	LR	34.7222	38.8889	13.3333	11.25	1.80556	32.6923	17.3077	32.6923
K7	P1	LR	25	22.7778	13.8889	26.8056	11.1111	13.4615	0	3.84615
L	P1	LR	33.1944	34.5833	16.1111	13.1944	2.91667	23.0769	11.5385	3.84615
L0	P1	LR	21.5278	52.0833	8.47222	11.8056	5.69444	34.6154	3.84615	13.4615
L2	P1	LR	23.3333	33.0556	12.7778	22.3611	8.19444	38.4615	1.92308	7.69231
L3	P1	HR	30	26.3889	19.3056	24.0278	0	25	3.84615	1.92308
L4	P1	HR	30.1389	45.4167	7.08333	13.0556	4.30556	48.0769	5.76923	13.4615
L7	P1	LR	36.6667	34.8611	3.05556	10.2778	13.0556	26.9231	34.6154	11.5385
P7	P1	LR	26.6667	21.9444	27.3611	14.8611	8.88889	23.0769	17.3077	1.92308
S	P1	LR	35.1389	25.9722	13.75	16.6667	7.77778	46.1538	0	0
S0	P1	HR	19.7222	23.4722	29.3056	15.9722	11.5278	7.69231	5.76923	32.6923
S2	P1	LR	20	31.25	32.5	13.0556	3.19444	13.4615	1.92308	1.92308
S3	P1	LR	24.8611	43.1944	8.47222	11.8056	11.6667	28.8462	0	1.92308
S4	P1	HR	36.3889	11.3889	27.0833	22.2222	2.5	38.4615	7.69231	63.4615
S7	P1	HR	38.1944	30.5556	15.2778	15.1389	0.833333	28.8462	44.2308	0
T0	P1	HR	42.2222	26.25	0.416667	24.0278	4.02778	92.3077	3.84615	332.692
T1	P1	HR	21.9444	33.6111	24.0278	17.3611	3.05556	44.2308	28.8462	5.76923
T2	P1	LR	34.5833	18.75	30.1389	12.6389	3.88889	42.3077	0	11.5385
T3	P1	LR	30.8333	39.3056	11.25	11.6667	6.94444	17.3077	5.76923	13.4615
T4	P1	LR	20.6944	38.1944	4.16667	19.1667	15.4167	30.7692	0	0
T7	P1	HR	20	15.1389	36.3889	20	8.47222	13.4615	3.84615	7.69231
V	P1	LR	23.3333	29.8611	22.9167	18.8889	5	21.1538	0	0
V1	P1	HR	32.3611	28.6111	19.1667	12.5	6.94444	30.7692	5.76923	13.4615
V3	P1	HR	31.5278	23.4722	24.7222	13.4722	6.80556	34.6154	9.61538	9.61538
V4	P1	HR	21.6667	37.9167	19.4444	16.3889	4.58333	13.4615	25	11.5385
X	P1	HR	23.75	40.2778	13.4722	17.7778	4.72222	23.0769	0	15.3846
Y	P1	LR	18.4722	30.5556	35.1389	13.1944	2.63889	13.4615	25	0
Z	P1	HR	41.25	10.5556	37.9167	9.58333	0.416667	15.3846	7.69231	28.8462
A	P2	HR	24.1667	42.1667	21.1667	12.3333	0	13.4615	9.61538	0
A1	P2	LR	42.6667	38.1667	5.16667	10	4	30.7692	7.69231	25
A2	P2	HR	23.3333	34.3333	12.3333	20.8333	9.16667	26.9231	17.3077	5.76923
C	P2	LR	41.3333	30.5	6.16667	11.6667	10.3333	21.1538	1.92308	5.76923
C1	P2	HR	27.3333	37.6667	13.5	4.5	13.8333	21.1538	7.69231	9.61538
C4	P2	HR	30.8333	24	8.83333	19	16.8333	9.61538	0	0
C7	P2	HR	30.6667	32	2.5	8.83333	24.8333	17.3077	0	3.84615
E	P2	LR	44	36.6667	8.83333	10.3333	0.166667	11.5385	30.7692	5.76923
H	P2	HR	31.6667	38.1667	10.6667	14.3333	5.16667	28.8462	7.69231	19.2308
K	P2	HR	50.3333	20	8.83333	7.66667	12.6667	11.5385	3.84615	7.69231
K0	P2	LR	23.6667	42.1667	2.83333	13.5	16.8333	17.3077	9.61538	21.1538
K1	P2	HR	40.8333	24.1667	7.16667	10.6667	14.8333	32.6923	11.5385	3.84615
K2	P2	LR	44.5	35.3333	4	6.5	9.5	28.8462	5.76923	3.84615
K7	P2	LR	14.5	47	0.333333	16.5	21.6667	17.3077	0	1.92308
L	P2	LR	49.3333	23.3333	4.5	15.6667	5	21.1538	0	1.92308
L0	P2	LR	48.1667	31.8333	3.16667	12.1667	3.16667	1.92308	17.3077	0
L2	P2	LR	30.6667	37.1667	10	17.1667	5	11.5385	15.3846	7.69231
L3	P2	HR	31.1667	46.6667	8.66667	3.83333	9.66667	23.0769	13.4615	1.92308
L4	P2	HR	27.8333	59.3333	5.16667	3.16667	4.5	32.6923	0	1.92308
L7	P2	LR	27.6667	26.1667	9.5	10.6667	25.1667	13.4615	9.61538	5.76923
P7	P2	LR	25.6667	23	8.66667	12	30.6667	9.61538	0	0
S	P2	LR	40.3333	14.5	8.83333	15	21.1667	11.5385	3.84615	0
S0	P2	HR	33.8333	48.3333	6.5	2.83333	6.66667	26.9231	0	1.92308
S2	P2	LR	24.6667	61.3333	1.33333	6.83333	5.83333	15.3846	3.84615	11.5385
S3	P2	LR	49.8333	19.3333	4.83333	3.33333	22.5	19.2308	11.5385	7.69231
S4	P2	HR	42.3333	23.5	11.1667	12.6667	9.66667	9.61538	55.7692	5.76923
S7	P2	HR	26.3333	30.5	10.3333	13.3333	17.3333	11.5385	0	0
T0	P2	HR	20.5	41.6667	8	12.1667	17.6667	3.84615	13.4615	1.92308
T1	P2	HR	16	29.8333	19.3333	17.5	17.3333	1.92308	5.76923	15.3846
T2	P2	LR	34.6667	39.3333	9	7.83333	6.33333	21.1538	1.92308	11.5385
T3	P2	LR	24.8333	50.3333	7	11.8333	4	15.3846	1.92308	0
T4	P2	LR	29.6667	33.6667	0	10.1667	26.5	9.61538	1.92308	19.2308
T7	P2	HR	27.8333	20.8333	18.5	10.6667	19	7.69231	5.76923	1.92308
V	P2	LR	27.8333	40.8333	0.166667	10.5	20.6667	28.8462	0	3.84615
V1	P2	HR	40	25.3333	19	10.6667	5	26.9231	15.3846	0
V3	P2	HR	35.1667	19.5	15.1667	21.6667	8.5	25	0	0
V4	P2	HR	29	22.5	17.6667	13	6.16667	5.76923	7.69231	0
X	P2	HR	34.1667	32.8333	11.5	16.8333	4.66667	15.3846	15.3846	0
Y	P2	LR	32.8333	38.8333	9.33333	9.33333	8.33333	7.69231	34.6154	7.69231
Z	P2	HR	31.6667	36.8333	12.1667	8.33333	8	26.9231	1.92308	0
A	P3	HR	16.8333	67	1.66667	10.1667	4.33333	30.7692	0	5.76923
A1	P3	LR	17	73.5	0.833333	2.5	6.16667	17.3077	0	0
A2	P3	HR	35.3333	27.5	1.66667	10.3333	23.6667	32.6923	5.76923	11.5385
C	P3	LR	30	40.3333	0	12.3333	15.8333	11.5385	7.69231	0
C1	P3	HR	70	0.666667	2.66667	6.66667	16.1667	19.2308	38.4615	0
C4	P3	HR	17.8333	60.3333	2	5.16667	13.8333	15.3846	13.4615	0
C7	P3	HR	15.5	57	0	8.66667	17.1667	3.84615	5.76923	0
E	P3	LR	24.6667	30	2.5	16	26.8333	15.3846	5.76923	0
H	P3	HR	35.6667	24.1667	13.3333	13.1667	13.6667	15.3846	53.8462	9.61538
K	P3	HR	41.3333	35.6667	4.66667	11.5	6.83333	30.7692	17.3077	9.61538
K0	P3	LR	15.6667	61.3333	0	15.3333	5.5	3.84615	30.7692	7.69231
K1	P3	HR	14.3333	61.1667	4.16667	5.5	11.8333	13.4615	0	0
K2	P3	LR	32.8333	38.5	0.666667	9.66667	18.3333	21.1538	17.3077	0
K7	P3	LR	37.8333	44.6667	1.5	11.6667	3.66667	1.92308	0	0
L	P3	LR	37.5	38.8333	0.5	9.83333	9.16667	25	3.84615	0
L0	P3	LR	31.8333	46.3333	1	11	9.83333	38.4615	1.92308	42.3077
L2	P3	LR	33.1667	36.6667	5	9.16667	10.3333	17.3077	34.6154	1.92308
L3	P3	HR	18.6667	67.1667	0.166667	8.16667	5.83333	13.4615	3.84615	5.76923
L4	P3	HR	16.3333	65.6667	0	3	11.6667	15.3846	44.2308	0
L7	P3	LR	45.6667	33.1667	0.333333	13.5	5.33333	19.2308	21.1538	3.84615
P7	P3	LR	24.6667	57	0	4.5	13.8333	40.3846	1.92308	1.92308
S	P3	LR	20.1667	58.6667	0	4.83333	15.1667	17.3077	36.5385	0
S0	P3	HR	24	47	5	11.3333	12.3333	30.7692	44.2308	17.3077
S2	P3	LR	12.3333	75.3333	0.333333	5.33333	6.66667	21.1538	0	1.92308
S3	P3	LR	31	54.5	0.833333	11.3333	0.333333	19.2308	0	0
S4	P3	HR	37.6667	29.6667	0.833333	12.8333	19	17.3077	63.4615	9.61538
S7	P3	HR	29.1667	41.3333	3.66667	10	15.8333	11.5385	0	11.5385
T0	P3	HR	20.3333	50.6667	0	10.6667	18.3333	7.69231	9.61538	3.84615
T1	P3	HR	25.8333	40.3333	0	10.6667	21	17.3077	17.3077	13.4615
T2	P3	LR	19.6667	67.8333	0.666667	8.16667	3.66667	23.0769	13.4615	3.84615
T3	P3	LR	19.3333	62.8333	0	6	8.83333	9.61538	3.84615	0
T4	P3	LR	16.8333	48	1.33333	8.5	21.1667	7.69231	0	23.0769
T7	P3	HR	28.3333	47.5	2	9.16667	11.1667	28.8462	23.0769	0
V	P3	LR	27.8333	51.8333	0	15.3333	4.33333	17.3077	21.1538	7.69231
V1	P3	HR	36.1667	47.8333	1	7.16667	7.33333	17.3077	42.3077	15.3846
V3	P3	HR	31.6667	54.8333	2.5	4.5	4	36.5385	0	19.2308
V4	P3	HR	46.6667	27.3333	1.5	13.8333	7.5	34.6154	3.84615	1.92308
X	P3	HR	37.3333	34.3333	0	5.16667	20	34.6154	28.8462	0
Y	P3	LR	24.3333	47.8333	0.833333	7	20	26.9231	28.8462	0
Z	P3	HR	37.5	42	7.16667	8.33333	5	15.3846	9.61538	9.61538

## Sheet: Contra-freeloading test
Data from Ferreira et al. Working for food is related to range use in free-range broiler chickens
Data obtained during the Contra-freeloading test
The variable recorded was the time spent in each of the chambers.The time spent on each chamber across the two trials was combined to calculate a preference index (PI). This index could vary between - 1.0 and 1.0.
Traits in reference to the ontology ATOL: https://www.atol-ontology.com/en/atol-2/
			ATOL_0000918 cognitive function trait
			ATOL_0000922 associative learning
id	period	ranginglevel	pi
A	P1	HR	0.037037
A1	P1	LR	-0.232394
A2	P1	HR	-0.165414
C	P1	LR	-0.150376
C1	P1	HR	0.173145
C4	P1	HR	-0.154639
C7	P1	HR	0.401361
E	P1	LR	-0.28
H	P1	HR	0.691275
K	P1	HR	-0.32
K0	P1	LR	-0.292308
K1	P1	HR	0.211921
K2	P1	LR	0.446602
K7	P1	LR	-0.406667
L	P1	LR	-0.0333333
L0	P1	LR	0.478873
L2	P1	LR	-0.177489
L3	P1	HR	0.308219
L4	P1	HR	0.205479
L7	P1	LR	-0.588235
P7	P1	LR	-0.131944
S	P1	LR	-0.00671141
S0	P1	HR	0.250836
S2	P1	LR	-0.364286
S3	P1	LR	0.5
S4	P1	HR	0.624161
S7	P1	HR	0.311037
T0	P1	HR	-0.380282
T1	P1	HR	0.250883
T2	P1	LR	0.00662252
T3	P1	LR	0.184
T4	P1	LR	0.104167
T7	P1	HR	0.0983051
V	P1	LR	-0.0425532
V1	P1	HR	-0.32
V3	P1	HR	0.44
V4	P1	HR	0.272727
X	P1	HR	0.751724
Y	P1	LR	-0.264822
Z	P1	HR	-0.0657895
A	P2	HR	0.113402
A1	P2	LR	0.380392
A2	P2	HR	0.139932
C	P2	LR	0.0280899
C1	P2	HR	0.408935
C4	P2	HR	0.340502
C7	P2	HR	1
E	P2	LR	-1
H	P2	HR	0.304598
K	P2	HR	-0.273381
K0	P2	LR	-0.080292
K1	P2	HR	-0.541096
K2	P2	LR	0.337838
K7	P2	LR	-1
L	P2	LR	-1
L0	P2	LR	0.40411
L2	P2	LR	0.666667
L3	P2	HR	-0.397924
L4	P2	HR	-0.0218341
L7	P2	LR	0.0572391
P7	P2	LR	0.405405
S	P2	LR	-0.419355
S0	P2	HR	0.0305344
S2	P2	LR	1
S3	P2	LR	0.65
S4	P2	HR	-0.0229008
S7	P2	HR	0.10219
T0	P2	HR	-0.042471
T1	P2	HR	0.494737
T2	P2	LR	-0.0872483
T3	P2	LR	0.154472
T4	P2	LR	0.285171
T7	P2	HR	0.304348
V	P2	LR	-0.402299
V1	P2	HR	0.65251
V3	P2	HR	0.398601
V4	P2	HR	-0.313131
X	P2	HR	-0.259259
Y	P2	LR	-0.164659
Z	P2	HR	-0.463415
A	P3	HR	0.440613
A1	P3	LR	-0.16996
A2	P3	HR	0.75
C	P3	LR	-0.0283688
C1	P3	HR	0.538983
C4	P3	HR	0.291667
C7	P3	HR	-0.948276
E	P3	LR	-0.177419
H	P3	HR	0.00350877
K	P3	HR	-0.526316
K0	P3	LR	0.910448
K1	P3	HR	0.525424
K2	P3	LR	-0.519553
K7	P3	LR	-0.331818
L	P3	LR	-0.516779
L0	P3	LR	-0.100457
L2	P3	LR	-1
L3	P3	HR	0.3
L4	P3	HR	0
L7	P3	LR	1
P7	P3	LR	-0.565217
S	P3	LR	0.0661479
S0	P3	HR	0.414634
S2	P3	LR	-1
S3	P3	LR	-0.148936
S4	P3	HR	-0.59375
S7	P3	HR	-0.577465
T0	P3	HR	-0.190476
T1	P3	HR	0.777778
T2	P3	LR	-0.0839161
T3	P3	LR	-0.898305
T4	P3	LR	0.205993
T7	P3	HR	-0.39777
V	P3	LR	0.286822
V1	P3	HR	-0.553903
V3	P3	HR	-0.757576
V4	P3	HR	1
X	P3	HR	0.566102
Y	P3	LR	0.430605
Z	P3	HR	0.0428571
